# Supplementary material for: Towards Sustainable Aquafeeds: Microalgal (Nannochloropsis sp. QH25) Co-Product Biomass Can Fully Replace Fishmeal in the Feeds for Rainbow Trout (Oncorhynchus mykiss)
Source: Foods. 2025 Feb 25;14(5):781. doi: 10.3390/foods14050781 (PMC11898812; doi:10.3390/foods14050781)
Supplement: Supplementary file 1 [file foods-14-00781-s001.zip]

Archive with 1 entries (1 files):
- foods-3459062-supplementary.pdf
